# Supplementary material for: Seahorses under a changing ocean: the impact of warming and acidification on the behaviour and physiology of a poor-swimming bony-armoured fish
Source: Conserv Physiol. 2015 Mar 17;3(1):cov009. doi: 10.1093/conphys/cov009 (PMC4778478; doi:10.1093/conphys/cov009)
Supplement: Supplementary Data [file cov009supp.zip]

Archive with 2 entries (2 files):
- cov009supp.docx
- manifest.xml
