# Supplementary material for: Seahorses under a changing ocean: the impact of warming and acidification on the behaviour and physiology of a poor-swimming bony-armoured fish
Source: Conserv Physiol. 2015 Mar 17;3(1):cov009. doi: 10.1093/conphys/cov009 (PMC4778478; doi:10.1093/conphys/cov009)
Supplement: Supplementary Data [file cov009supp.zip › manifest.xml]

<?xml version="1.0" encoding="ISO-8859-1"?>
<!DOCTYPE datasupp PUBLIC "-//HIGHWIRE//DTD HighWire Data Supplement Manifest//EN" "http://schema.highwire.org/private/dtd/hwx/datasupplement_manifest.dtd">
<datasupp sitecode="conphys">
<resource type="resourceid">cov009</resource>
<linktext>Supplementary Data</linktext>
<title>Supplementary Data</title>
<description>Supplementary Data</description>
<file>
<filename>cov009supp.docx</filename>
<linktext>Supplementary Data</linktext>
<title>Supplementary Data</title>
<description>Docx file</description>
</file>
</datasupp>
